# Supplementary material for: A New Route to Enhance the Packing Density of Buckypaper for Superior Piezoresistive Sensor Characteristics
Source: Sensors (Basel). 2020 May 20;20(10):2904. doi: 10.3390/s20102904 (PMC7287720; doi:10.3390/s20102904)
Supplement: Supplementary file 1 [file sensors-20-02904-s001.zip]

Archive with 3 entries (2 files):
- sensors-780819-supplementary-done/
- sensors-780819-supplementary-done/Supporting Material - Experimental Data.docx
- sensors-780819-supplementary-done/Supporting Material - PSA Reports.zip
